# Supplementary material for: Anti-Inflammatory Evaluation of Pyrazino[2,1-b]quinazoline-3,6-dione Derivatives Inspired by Fiscalin B
Source: Pharmaceuticals (Basel). 2026 May 15;19(5):775. doi: 10.3390/ph19050775 (PMC13210532; doi:10.3390/ph19050775)
Supplement: Supplementary file 1 [file pharmaceuticals-19-00775-s001.zip]

Archive with 1 entries (1 files):
- pharmaceuticals-4302914-supplementary.pdf
